# Supplementary material for: Assessment of Phthalate Esters and Physiological Biomarkers in Bottlenose Dolphins (Tursiops truncatus) and Killer Whales (Orcinus orca)
Source: Animals (Basel). 2024 May 17;14(10):1488. doi: 10.3390/ani14101488 (PMC11117373; doi:10.3390/ani14101488)
Supplement: Supplementary file 1 [file animals-14-01488-s001.zip]

Archive with 1 entries (1 files):
- animals-2963161-supplementary.docx
